# Supplementary material for: Down-Regulation of HLA-C Expression on Melanocytes May Contribute to the Therapeutic Efficacy of UVB Phototherapy in Psoriasis
Source: Int J Mol Sci. 2025 Mar 21;26(7):2858. doi: 10.3390/ijms26072858 (PMC11988605; doi:10.3390/ijms26072858)
Supplement: Supplementary file 1 [file ijms-26-02858-s001.zip]

Archive with 1 entries (1 files):
- ijms-3450506-supplementary.pdf
